# Supplementary material for: Two-pore channels in MR1-dependent presentation of Mycobacterium tuberculosis infection
Source: PLoS Pathog. 2025 Aug 4;21(8):e1013342. doi: 10.1371/journal.ppat.1013342 (PMC12331044; doi:10.1371/journal.ppat.1013342)
Supplement: S1 Raw Data — (XLSX) [file ppat.1013342.s001.xlsx]

## Sheet: Sheet1
Figure 1A
EXP 1
infected cells (x1,000)	tetra+		DMSO+			infected cells (x1,000)	tetra+		DMSO+
20	183	203	381	469		20	116	124	217	213
10	63	120	262	313		10	73	78	140	123
5	52	29	132	156		5	17	24	62	49
2.5	18	22	54	63		2.5	15	13	13	29
1.25	9	6	31	25		1.25	8	11	10	2
EXP2
	tetra+		DMSO+				tetra+		DMSO+
20	68	105	301	310		20	115	98	228	211
10	45	54	159	192		10	60	60	120	110
5	13	21	78	83		5	23	23	51	40
2.5	11	7	31	43		2.5	15	19	20	37
1.25	10	5	33	20		1.25	11	3	14	16
EXP3
infected cells (x1000)	tetra+		DMSO+			infected cells (x1000)	tetra+		DMSO+
20	66	78	203	217		20	192	210	255	230
10	61	41	112	135		10	177	153	167	152
5	27	21	55	51		5	115	81	77	98
2.5	6	10	32	38		2.5	48	71	49	41
1.25	6	8	11	16		1.25	61	45	44	42
Figure 1B
DMSO-NaOH	Tetrandrine-NaOH	DMSO-6FP	Tetrandrine-6FP
6971	5842	19470	13823
6396	5545	17092	13424
4834	3667	13189	9022
Figure 1D
DMSO	TETRA
3.45	3.63
3.83	4.84
3.45	3.41
3.74	5.12
3.81	4.69
3.3	4.54
Figure 2A	MR1			TPC1			TPC2						MR1	TPC1	TPC2
BEAS-2B	14.3051	11.7652	12.6844	12.6934	9.68557	10.3215	8.21414	8.16729	7.87037				114.951	53.0637	18.6329
DC	7.46025	4.99294	5.80145	6.96376	4.86581	5.0015	3.99436	3.98593	4.05054				109.31	28.2419	18.1432
													118.021	39.9469	14.1216
Figure 2B and 2C
EXP 1, 2, 3
	DMSO						Trans-Ned-19								DMSO						Trans-Ned-19
20	401	418	374	355	492	468	161	188	169	157	200	229		20	604	522	675	599	779	779	551	546	552	588	696	753
10	238	217	201	233	352	346	109	97	96	80	109	278		10	453	421	489	488	722	661	412	389	493	466	611	602
5	143	144	114	128	188	220	37	48	57	49	61	58		5	337	340	327	364	530	513	250	256	314	288	428	428
2.5	68	59	61	61	97	122	19	26	26	16	37	29		2.5	235	230	207	187	339	360	146	131	210	180	276	294
1.25	39	42	42	39	56	56	10	5	8	11	13	18		1.25	143	121	146	142	241	208	74	74	110	108	156	156
	DMSO						Trans-Ned-19								DMSO						Trans-Ned-19
20	483	486	675	599	670	672	496	496	552	588	635	646		50	442	420	675	599	642	646	436	450	552	588	667	714
10	326	336	489	488	491	483	284	329	493	466	450	492		25	366	348	489	488	642	684	359	405	493	466	610	650
5	199	167	327	364	337	320	125	153	314	288	333	259		12.5	299	270	327	364	558	468	358	266	314	288	547	515
2.5	64	55	207	187	191	164	57	78	210	180	143	154		6.25	159	177	207	187	407	404	202	181	210	180	353	393
1.25	41	26	146	142	27	42	28	22	110	108	40	60		3.125	93	117	146	142	270	230	114	100	110	108	244	260
Figure 3A
DMSO-NaOH	N19-NaOH	DMSO-6FP	N19-6FP
2663	2274	14727	14839
1767.6	1489.9	8302.4	7303
3486.3	3160.8	19516.5	19879.1
1222	1055	5748	5536
1127	1171	5253	5244
Figure 3B								Figure 3C
DMSO	N19							3C EXP 1
1	0.845796								DMSO-NaOH		N19-NaOH		DMSO-6FP		N19-6FP
1	1.21303							0.25	774	805	766	792	816	839	849	838
1	0.895702							0.125	777	758	774	697	821	809	818	780
1	0.655611							0.0625	698	693	681	709	786	783	798	788
								0.03125	710	576	564	586	728	741	773	715
								0.015625	330	405	413	466	712	645	683	612
Figure 3D								0.0078125	263	229	238	235	507	483	574	516
DMSO	N19
28.33	24.33							3C EXP2
32.67	22.67								DMSO-NaOH		N19-NaOH		DMSO-6FP		N19-6FP
46	35.33							0.25	830	814	764	786	810	833	845	830
32	32.33							0.125	789	755	716	705	761	760	759	775
30.33	26							0.0625	746	729	688	690	772	775	757	737
18.67	19							0.03125	589	553	583	603	684	698	650	657
								0.015625	355	396	409	343	565	580	527	624
								0.0078125	222	181	263	265	405	428	313	419
								3C EXP 3
									DMSO-NaOH		N19-NaOH		DMSO-6FP		N19-6FP
								0.25	849	865	853	889	869	830	902	854
Figure 3E								0.125	836	812	819	787	845	859	884	886
TPC1	TPC2							0.0625	767	784	789	788	846	815	896	842
1.15825	1.04096							0.03125	660	663	705	685	827	818	845	789
0.92882	1.25234							0.015625	503	507	528	541	711	727	747	761
1.16988	1.0522							0.0078125	257	292	331	371	629	631	681	613
Figure 4A
Mtb										Supernatant
EXP1										EXP1
	DMSO		Trans-Ned-19								DMSO		Trans-Ned-19
10	12974	13742	10943	9966						20	11198	12168	10681	11175
5	11595	11428	6874	6959						10	10340	9817	8390	9321
2.5	7563	7293	4337	4134						5	7021	7334	6137	5687
1.25	4900	4193	2687	2664						2.5	3791	3492	2751	3330
0.625	2245	2599	1167	1198						1.25	1904	1971	985	1555
EXP 2										Exp 2
	DMSO		Trans-Ned-19								DMSO		Trans-Ned-19
10	9869	10580	8219	7264						20	7883	10448	6336	6413
5	7294	8206	4364	4442						10	6051	4155	4604	4806
2.5	4558	5547	2282	2730						5	3289	2301	1884	2003
1.25	3468	2992	1404	1679						2.5	1102	950	823	915
0.625	1694	1464	537	578						1.25	501	304	286	306
	EXP3									EXP3
	infected cells (x1000)	Ned-19		DMSO							DMSO		Trans-Ned-19
	10	8210	8613	11126	8869					20	9919	10087	10372	10174
	5	4355	4181	6028	7440					10	8698	7899	9623	10392
	2.5	2678	2925	7473	4553					5	4448	4418	5204	5623
	1.25	1512	1499	2255	2143					2.5	2009	1623	3442	3306
	0.625	631	1033	1523	1338					1.25	847	837	1062	1002
Figure 4B
Exp 1								EXP2							EXP3
II	DMSO		Trans-Ned-19					II	DMSO		Trans-Ned-19					DMSO		Trans-Ned-19
10	18642	19411	17976	17054				10	14830	16351	15139	16497			10	11162	14403	11613	13029
5	18057	17105	16411	18669				5	11723	12206	9518	10045			5	10564	12012	10846	9796
2.5	15284	16637	16634	17185				2.5	8783	8895	6761	7684			2.5	8805	9474	7940	6710
1.25	11268	11650	12001	11233				1.25	6076	6077	3732	5164			1.25	5201	6191	4454	4603
0.625	7720	7219	6614	7102				0.625	3829	3654	2145	2322			0.625	1953	3396	2116	2233
Figure 4C
EXP1								EXP2							EXP3
Ia	DMSO		Trans-Ned-19					Ia	DMSO		Trans-Ned-19				Ia	DMSO		Trans-Ned-19
10	2014	2612	2251	1085				10	1922	1042	1381	928			10	3531	1933	2346	2181
5	1007	739	730	594				5	251	387	538	751			5	1168	1253	650	845
2.5	952	390	654	629				2.5	127	205	220	256			2.5	499	427	359	219
1.25	224	168	127	357				1.25	88	71	116	116			1.25	158	128	92	83
0.625	234	179	121	118				0.625	14	34	63	53			0.625	50	102	89	31
Figure 5A
EXP 1									EXP1
infected cells (x1000)	YM+		DMSO+						infected cells (x1000)	YM+		DMSO+
20	609	637	624	623					20	924	909	901	889
10	553	548	552	516					10	826	833	799	829
5	375	394	254	285					5	592	594	497	499
2.5	246	240	185	186					2.5	438	447	297	299
1.25	167	167	92	101					1.25	299	297	193	165
EXP2									EXP2
infected cells (x1000)	YM+		DMSO+						infected cells (x1000)	YM+		DMSO+
20	573	653	641	664					20	877	858	876	856
10	468	457	538	478					10	777	726	773	764
5	277	303	251	315					5	563	557	520	513
2.5	222	178	139	151					2.5	380	375	340	323
1.25	107	117	106	95					1.25	212	227	203	192
EXP 3									EXP3
infected cells (x1000)	YM+		DMSO+						infected cells (x1000)	YM+		DMSO+
20	629	631	651	647					20	792	801	947	944
10	433	502	514	530					10	777	793	386	646
5	217	225	298	322					5	509	533	650	636
2.5	125	107	149	174					2.5	277	331	395	448
1.25	78	57	94	81					1.25	197	163	221	245
Figure 5B
EXP1									EXP1
M. smeg sup (uL)	YM-		DMSO-						peptide (ng)	YM-		DMSO-
20	596	633	621	628					50	802	760	818	858
10	555	562	633	641					25	704	673	749	805
5	517	519	546	577					12.5	568	565	686	648
2.5	357	414	461	448					6.25	409	406	527	456
1.25	260	279	347	313					3.125	250	301	356	320
EXP2									EXP2
M. smeg sup (uL)	YM-		DMSO-						peptide (ng)	YM-		DMSO-
20	771	789	737	737					50	866	826	908	863
10	745	702	707	688					25	794	801	770	722
5	614	603	642	640					12.5	639	627	609	677
2.5	473	453	584	503					6.25	480	475	436	504
1.25	264	368	277	277					3.125	249	294	200	158
EXP3									EXP3
M. smeg sup (uL)	YM-		DMSO-						peptide (ng)	YM-		DMSO-
20	674	729	668	689					50	896	824	808	815
10	710	644	616	488					25	787	844	795	776
5	593	555	463	476					12.5	608	668	660	669
2.5	279	376	418	331					6.25	409	457	437	362
1.25	187	176	105	134					3.125	229	278	245	243
Figure 5C
Mis KD	TPC1 KD
1	0.220183
1	0.305498
1	0.185838
Figure 5D
EXP1									EXP1
	Mis		TPC1							Mis		TPC1
20	477	453	165	165					20	916	923	809	782
10	334	328	74	75					10	763	791	623	610
5	150	182	26	36					5	677	659	478	439
2.5	67	79	39	19					2.5	473	472	293	241
EXP2									EXP2
	Mis		TPC1
										Mis			TPC1
20	463	420	323	342					20	850	867	839	835
10	259	283	192	184					10	686	728	699	702
5	142	141	93	81					5	519	513	489	492
2.5	69	64	31	40					2.5	348	312	308	302
EXP3									EXP3
infected cells (x1,000)	Missense		TPC1 KD						infected cells (x1,000)	Missense		TPC1 KD
20	563	547	402	420					20	343	311	196	211
10	420	422	225	253					10	187	206	117	133
5	314	262	115	110					5	90	81	62	60
2.5	150	150	46	72					2.5	50	42	20	19
Figure 5E
EXP1									EXP1
										Mis		TPC1
	Mis		TPC1						50	847	796	790	810
20	639	680	426	437					25	746	679	757	792
10	410	480	243	272					12.5	705	678	701	679
5	232	255	91	108					6.25	584	541	610	589
2.5	96	106	47	46
1.25	34	20	25	16
EXP2									EXP 2
	Mis		TPC1							Mis		TPC1
20	589	591	576	580					50	711	782	787	751
10	434	438	473	497					25	708	621	747	716
5	268	278	344	338					12.5	618	598	688	671
2.5	120	157	154	325					6.25	482	533	616	549
1.25	45	73	169	86
EXP3									EXP3
M. smeg sup (uL)	Missense		TPC1 KD						peptide (ng)	Missense		TPC1 KD
20	623	604	456	490					50	761	692	671	698
10	412	407	375	331					25	634	650	650	665
5	273	269	189	197					12.5	564	576	570	521
2.5	96	97	77	78					6.25	427	453	529	477
1.25	52	47	32	39
Figure 5F
Mis KD	Syt7 KD
1	0.065346
1	0.099776
1	0.243058
Figure 5G
EXP1										EXP1
	Mis		SYT7								Mis		SYT7
20	442	635	183	229						20	686	715	674	666
10	330	288	141	197						10	596	602	567	529
5	164	158	62	55						5	464	432	417	358
2.5	78	79	35	30						2.5	254	285	214	350
										1.25	140	122	123	113
										0.625	55	52	47	48
EXP2										EXP2
	Mis		SYT7								Mis		SYT7
20	602	621	307	273						20	740	735	631	623
10	450	489	199	196						10	667	670	527	544
5	298	308	83	73						5	493	514	368	374
2.5	187	179	42	36						2.5	262	256	211	200
										1.25	161	155	103	103
										0.625	71	54	61	44
EXP3										EXP3
	Mis		Syt7								Mis		Syt7
20	463	420	247	261						20	589	591	482	511
10	259	283	167	147						10	434	438	402	401
5	142	141	64	51						5	268	278	204	229
2.5	69	64	41	33						2.5	120	157	135	110
										1.25	45	73	60	48
										0.625	12	11	13	17
Supplemental Figure 1
Uninfected	Infected
660	1130
979	1448
Supplemental Figure 2A
EXP1								EXP1
infected cells (x1000)	nif+		DMSO+					infected cells (x1000)	nif+		DMSO+
20	435	477	329	292				20	879	858	681	689
10	265	256	245	228				10	694	697	607	597
5	154	186	99	117				5	491	458	367	400
2.5	76	109	48	48				2.5	317	353	253	228
1.25	44	30	19	27				1.25	224	184	142	137
EXP2								EXP2
infected cells (x1000)	nif+		DMSO+					infected cells (x1000)	nif+		DMSO+
20	349	412	474	390				20	828	837	890	840
10	242	250	235	278				10	690	692	690	717
5	136	157	112	159				5	487	522	462	465
2.5	59	68	68	75				2.5	261	309	295	300
1.25	34	43	28	25				1.25	183	217	216	205
EXP3								EXP3
infected cells (x1,000)	nif+		DMSO+					infected cells (x1,000)	nif+		DMSO+
20	319	321	436	440				20	655	490	655	669
10	197	196	294	348				10	347	489	551	551
5	92	97	191	209				5	264	288	422	410
2.5	53	56	96	108				2.5	183	161	284	268
1.25	27	29	58	50				1.25	114	93	131	147
EXP4								EXP4
infected cells (x1,000)	nif+		DMSO+					infected cells (x1,000)	nif+		DMSO+
20	284	377	334	372				20	690	711	627	637
10	207	383	199	293				10	540	592	543	602
5	107	163	119	148				5	435	446	459	458
2.5	74	61	92	87				2.5	257	221	229	334
1.25	35	31	35	36				1.25	179	135	163	163
Supplemental Figure 2B
EXP1								EXP1
M. smeg supernatant (uL)	nif-		DMSO-					peptide (ng)	nif-		DMSO-
20	600	561	718	682				50	662	613	764	708
10	468	517	644	684				25	618	607	708	723
5	314	333	521	503				12.5	504	494	622	633
2.5	306	252	409	416				6.25	394	431	566	562
1.25	148	159	259	213				3.125	243	264	401	441
EXP2								EXP2
M. smeg sup (uL)	nif-		DMSO-					peptide (ng)	nif-		DMSO-
20	627	602	596	647				50	741	688	712	718
10	590	528	566	521				25	717	666	692	652
5	408	453	469	441				12.5	581	567	553	560
2.5	205	279	286	301				6.25	457	514	428	420
1.25	107	133	119	124				3.125	332	469	443	348
EXP3								EXP3
M. smeg supernatant (uL)	nif-		DMSO-					peptide (ng)	nif-		DMSO-
20	371	359	406	441				50	409	400	435	498
10	261	305	310	317				25	342	416	405	402
5	180	202	232	205				12.5	191	254	345	361
2.5	72	93	111	85				6.25	146	134	145	176
1.25	34	491	32	42				3.125	83	81	115	122
EXP4								EXP4
M. smeg sup (uL)	nif-		DMSO-					peptide (ng)	nif-		DMSO-
20	245	207	277	326				50	480	461	517	587
10	171	223	297	340				25	402	414	474	507
5	97	83	100	66				12.5	306	316	372	366
2.5	27	43	30	64				6.25	161	157	268	265
1.25	22	26	18	23				3.125	94	130	128	161
Supplemental Figure 4A
EXP1								EXP2
	DMSO		N19						DMSO		N19
20	311	336	221	244				20	405	388	243	219
10	188	184	194	165				10	263	263	222	213
5	127	123	76	92				5	190	188	132	118
2.5	65	60	40	43				2.5	84	92	56	79
1.25	20	26	16	32				1.25	50	54	47	27
EXP3
	DMSO		N19
20	370	400	279	244
10	259	268	158	171
5	149	173	94	94
2.5	82	89	71	55
1.25	44	32	21	23
Supplemental Figure 4B
EXP1
DMSO		N19
59	81	44	83
EXP2
DMSO		N19
96	101	80	109
Supplemental Figure 4C
EXP1
infected cells (x1000)	N19+		DMSO+
20	153	145	210	206
10	68	60	123	187
5	29	42	84	84
2.5	18	19	37	47
1.25	14	9	21	32
EXP2
infected cells (x1000)	N19+		DMSO+
20	222	193	250	307
10	118	131	214	174
5	62	79	103	110
2.5	39	36	74	81
1.25	37	41	31	32
EXP3
infected cells (x1000)	N19+		DMSO+
20	172	223	276	338
10	143	112	265	239
5	94	103	166	200
2.5	45	50	97	91
1.25	34	35	60	62
Supplemental Figure 4D
EXP1								EXP1
	DMSO		10uM BAPTA						DMSO		10uM BAPTA
20	366	442	115	301				20	740	695	662	690
10	250	283	146	199				10	683	595	471	557
5	131	131	76	83				5	443	349	344	387
2.5	72	76	33	33				2.5	293	275	199	185
1.25	45	31	16	13				1.25	160	150	107	115
EXP2								EXP2
	DMSO		10uM BAPTA						DMSO		10uM BAPTA
20	464	452	196	196				20	687	669	576	550
10	357	328	114	109				10	602	598	419	462
5	253	202	56	44				5	485	464	255	283
2.5	157	119	18	19				2.5	430	368	126	145
1.25	66	77	8	14				1.25	298	276	71	65
Supplemental Figure 5B
EXP1
	DMSO		N19
20	119	137	84	65
10	56	53	44	52
5	34	31	23	18
2.5	11	22	6	8
1.25	4	9	5	5
EXP2
	DMSO		N19
20	127	129	120	65
10	92	97	44	43
5	43	42	28	31
2.5	20	20	16	21
1.25	5	17	6	8
EXP3
	DMSO		N19
20	262	257	126	111
10	179	157	82	101
5	105	91	51	62
2.5	50	39	28	13
1.25	20	14	13	12
Supplemental Figure 6B
LIVE/DEAD
DMSO		N19
98.9	99.3	98.9	98.8
DMSO		N19
99.3	99.4	98.7	99
Supplemental Figure 6D
DMSO	Ned19	Tetrandrine
703	742	1272
468	504	961
Supplemental Figure 7B
TPC1-RFP
58.7
52
51.8
26.2
55.7
48.7
57.7
46.6
62.7
57.8
26.9
25.9
37.5
60.3
33.3
26.8
31
60.8
57.8
32
44.4
23.8
68.9
47.5
32.4
53.6
42.4
40.1
10.6
45.6
Supplemental Figure 7C
Missense	TPC1 KD
99.5	99.6
99.7	99.9
Supplemental Figure 7D
Missense	TPC1 KD			Missense	TPC1 KD
431	423			4193	4118
529	511			3733	3608
Supplemental Figure 7E
Missense	TPC1 KD
45.098	80.7692
95	74.359
88.2353	85.9649
77.1429	55.0725
43.1035	79.4872
67.7419	74.4186
80.7692	82.7586
67.7419	79.7753
80.9524	79.1304
55.3192	69.2308
